# Supplementary material for: Phytochemical Characterization and Screening of Antioxidant, Antimicrobial and Antiproliferative Properties of Allium × cornutum Clementi and Two Varieties of Allium cepa L. Peel Extracts
Source: Plants (Basel). 2021 Apr 21;10(5):832. doi: 10.3390/plants10050832 (PMC8143352; doi:10.3390/plants10050832)
Supplement: Supplementary file 1 [file plants-10-00832-s001.zip]

Archive with 1 entries (1 files):
- plants-1161531-supplementary.pdf
